# Supplementary material for: Innovative Platform for the Advanced Online Monitoring of Three-Dimensional Cells and Tissue Cultures
Source: Cells. 2022 Jan 25;11(3):412. doi: 10.3390/cells11030412 (PMC8834321; doi:10.3390/cells11030412)
Supplement: Supplementary file 1 [file cells-11-00412-s001.zip]

Archive with 1 entries (1 files):
- cells-1533309-supplementary.pdf
